# Supplementary material for: Systematic Design of 18S rRNA Gene Primers for Determining Eukaryotic Diversity in Microbial Consortia
Source: PLoS One. 2014 Apr 22;9(4):e95567. doi: 10.1371/journal.pone.0095567 (PMC3995771; doi:10.1371/journal.pone.0095567)
Supplement: Table S1 — Proportion of sequences matched by each primer in each taxon. Amount of sequences from each kingdom or phylum in the original SILVA database that matches each of the candidate oligonucleotides. The percentage of the population matching is also indicated. (XLS) [file pone.0095567.s002.xls]

## Sheet: Table S1
		All	391f		550f		563f		574*f		574f		616*f		616f		897f		1132		1182f		1266f		1423		1380F		1389F		1391F		Fwd1		Rev3
Amoebozoa	Conosa	179	64	0.357542	165	0.921788	173	0.96648	168	0.938547	166	0.927374	133	0.743017	133	0.743017	62	0.346369	170	0.949721	166	0.927374	70	0.391061	121	0.675978	154	0.860335	166	0.927374	164	0.916201	172	0.960894	102	0.569832
Amoebozoa	Discosea	232	206	0.887931	206	0.887931	212	0.913793	214	0.922414	214	0.922414	217	0.935345	216	0.931034	191	0.823276	210	0.905172	210	0.905172	212	0.913793	212	0.913793	168	0.724138	195	0.840517	193	0.831897	209	0.900862	224	0.965517
Amoebozoa	LEMD255	6	5	0.833333	6	1	6	1	6	1	6	1	6	1	6	1	6	1	6	1	6	1	6	1	6	1	2	0.333333	2	0.333333	2	0.333333	6	1	6	1
Amoebozoa	LKM74	3	3	1	3	1	3	1	3	1	3	1	2	0.666667	2	0.666667	3	1	2	0.666667	3	1	3	1	3	1	2	0.666667	2	0.666667	2	0.666667	3	1	3	1
Amoebozoa	Lobosa	41	16	0.390244	40	0.97561	40	0.97561	40	0.97561	38	0.926829	37	0.902439	37	0.902439	32	0.780488	38	0.926829	41	1	34	0.829268	33	0.804878	30	0.731707	38	0.926829	36	0.878049	39	0.95122	41	1
Archaeplastida	Chloroplastida	3863	3557	0.920787	3558	0.921046	3538	0.915868	3640	0.942273	3625	0.93839	3579	0.926482	3579	0.926482	3674	0.951074	3617	0.936319	3627	0.938908	3584	0.927776	3571	0.924411	3482	0.901372	3525	0.912503	3495	0.904737	3527	0.913021	3633	0.940461
Archaeplastida	Glaucophyta	4	0	0	0	0	4	1	4	1	4	1	4	1	4	1	4	1	4	1	4	1	4	1	4	1	4	1	4	1	4	1	4	1	3	0.75
Archaeplastida	Rhodophyceae	656	623	0.949695	577	0.879573	631	0.96189	615	0.9375	175	0.266768	641	0.977134	641	0.977134	623	0.949695	648	0.987805	648	0.987805	638	0.972561	649	0.989329	629	0.958841	636	0.969512	634	0.966463	608	0.926829	628	0.957317
Centrohelida	Acanthocystidae	18	18	1	17	0.944444	17	0.944444	17	0.944444	17	0.944444	0	0	0	0	17	0.944444	18	1	16	0.888889	0	0	18	1	1	0.0555556	1	0.0555556	1	0.0555556	17	0.944444	17	0.944444
Centrohelida	Heterophryidae	16	13	0.8125	16	1	16	1	15	0.9375	15	0.9375	0	0	0	0	16	1	15	0.9375	15	0.9375	0	0	14	0.875	3	0.1875	3	0.1875	3	0.1875	16	1	16	1
	Other centrohelida	21	18	0.857143	20	0.952381	21	1	20	0.952381	20	0.952381	2	0.0952381	2	0.0952381	21	1	20	0.952381	19	0.904762	2	0.0952381	20	0.952381	4	0.190476	4	0.190476	4	0.190476	21	1	20	0.952381
Cryptophyceae	Cryptomonadales	150	144	0.96	147	0.98	144	0.96	142	0.946667	142	0.946667	143	0.953333	143	0.953333	132	0.88	148	0.986667	149	0.993333	150	1	143	0.953333	137	0.913333	137	0.913333	134	0.893333	134	0.893333	144	0.96
Cryptophyceae	Goniomonas	10	8	0.8	8	0.8	9	0.9	9	0.9	9	0.9	8	0.8	8	0.8	10	1	8	0.8	9	0.9	10	1	9	0.9	8	0.8	9	0.9	9	0.9	9	0.9	10	1
Cryptophyceae	P1	19	17	0.894737	18	0.947368	18	0.947368	18	0.947368	18	0.947368	18	0.947368	18	0.947368	17	0.894737	19	1	19	1	19	1	16	0.842105	17	0.894737	17	0.894737	17	0.894737	18	0.947368	17	0.894737
Excavata	Discoba	569	455	0.799649	478	0.84007	501	0.880492	473	0.831283	467	0.820738	372	0.653779	79	0.13884	481	0.845343	529	0.929701	527	0.926186	496	0.871705	38	0.0667838	453	0.796134	474	0.83304	475	0.834798	494	0.86819	31	0.0544815
Excavata	Malawimonas	2	0	0	0	0	2	1	2	1	2	1	2	1	2	1	1	0.5	2	1	2	1	2	1	2	1	2	1	2	1	2	1	2	1	1	0.5
Excavata	Metamonada	217	37	0.170507	183	0.843318	217	1	195	0.898618	19	0.0875576	19	0.0875576	19	0.0875576	15	0.0691244	197	0.907834	17	0.078341	197	0.907834	26	0.119816	160	0.737327	177	0.815668	177	0.815668	209	0.963134	14	0.0645161
Fungi	Ascomycota	4016	3650	0.908865	3652	0.909363	3754	0.934761	3767	0.937998	3743	0.932022	3721	0.926544	3719	0.926046	3808	0.948207	3573	0.889691	3730	0.928785	3703	0.922062	3551	0.884213	3383	0.84238	3449	0.858815	3419	0.851345	3728	0.928287	1049	0.261205
Fungi	Basidiomycota	1418	1108	0.781382	1357	0.956982	1346	0.949224	1345	0.948519	1344	0.947814	1285	0.906206	1285	0.906206	1374	0.96897	1356	0.956276	1347	0.949929	1365	0.962623	1316	0.928068	1299	0.916079	1232	0.868829	1231	0.868124	1330	0.937941	10	0.00705219
Fungi	Chytridiomycota	7	7	1	7	1	7	1	7	1	7	1	7	1	6	0.857143	7	1	6	0.857143	6	0.857143	7	1	6	0.857143	6	0.857143	6	0.857143	6	0.857143	7	1	7	1
Fungi	Fungi	965	899	0.931606	896	0.928497	913	0.946114	922	0.95544	920	0.953368	674	0.698446	674	0.698446	854	0.884974	880	0.911917	934	0.967876	909	0.941969	869	0.900518	802	0.831088	823	0.85285	806	0.835233	908	0.940933	643	0.666321
Fungi	LKM11	56	47	0.839286	54	0.964286	55	0.982143	55	0.982143	54	0.964286	42	0.75	42	0.75	53	0.946429	54	0.964286	53	0.946429	55	0.982143	52	0.928571	42	0.75	43	0.767857	35	0.625	55	0.982143	53	0.946429
Fungi	LKM15	21	18	0.857143	19	0.904762	18	0.857143	21	1	21	1	17	0.809524	17	0.809524	21	1	21	1	19	0.904762	21	1	19	0.904762	14	0.666667	19	0.904762	19	0.904762	18	0.857143	15	0.714286
Fungi	Microsporidia	64	63	0.984375	63	0.984375	61	0.953125	34	0.53125	34	0.53125	0	0	0	0	0	0	60	0.9375	60	0.9375	13	0.203125	62	0.96875	0	0	60	0.9375	61	0.953125	36	0.5625	0	0
Fungi	Nucletmycea	17	16	0.941176	16	0.941176	16	0.941176	17	1	17	1	15	0.882353	15	0.882353	14	0.823529	16	0.941176	17	1	15	0.882353	17	1	13	0.764706	14	0.823529	14	0.823529	16	0.941176	14	0.823529
Haptophyta	Pavlovophyceae	31	28	0.903226	30	0.967742	30	0.967742	31	1	31	1	31	1	31	1	30	0.967742	31	1	31	1	30	0.967742	28	0.903226	30	0.967742	30	0.967742	30	0.967742	30	0.967742	0	0
Haptophyta	Prymnesiophyceae	132	124	0.939394	126	0.954545	125	0.94697	131	0.992424	131	0.992424	94	0.712121	94	0.712121	129	0.977273	127	0.962121	126	0.954545	131	0.992424	131	0.992424	128	0.969697	128	0.969697	126	0.954545	125	0.94697	0	0
Haptophyta	T58	3	2	0.666667	2	0.666667	2	0.666667	2	0.666667	2	0.666667	2	0.666667	2	0.666667	3	1	3	1	3	1	3	1	3	1	3	1	2	0.666667	2	0.666667	2	0.666667	0	0
Holozoa	Choanomonada	118	71	0.601695	104	0.881356	105	0.889831	111	0.940678	111	0.940678	111	0.940678	111	0.940678	107	0.90678	113	0.957627	110	0.932203	106	0.898305	101	0.855932	91	0.771186	96	0.813559	91	0.771186	105	0.889831	112	0.949153
Holozoa	Corallochytrium	6	5	0.833333	5	0.833333	3	0.5	3	0.5	3	0.5	5	0.833333	5	0.833333	6	1	6	1	4	0.666667	6	1	6	1	3	0.5	4	0.666667	3	0.5	3	0.5	6	1
Holozoa	Filasterea	14	10	0.714286	13	0.928571	12	0.857143	13	0.928571	12	0.857143	14	1	14	1	12	0.857143	14	1	13	0.928571	14	1	14	1	10	0.714286	13	0.928571	12	0.857143	11	0.785714	14	1
Holozoa	Ichthyosporea	41	36	0.878049	41	1	37	0.902439	38	0.926829	38	0.926829	40	0.97561	40	0.97561	40	0.97561	41	1	41	1	39	0.95122	40	0.97561	37	0.902439	36	0.878049	36	0.878049	37	0.902439	39	0.95122
Kathablepharidae		5	3	0.6	5	1	5	1	5	1	5	1	5	1	5	1	4	0.8	3	0.6	3	0.6	5	1	5	1	5	1	5	1	5	1	5	1	5	1
Metazoa	Acanthocephala	40	0	0	3	0.075	39	0.975	0	0	0	0	16	0.4	16	0.4	4	0.1	39	0.975	0	0	15	0.375	40	1	35	0.875	40	1	40	1	37	0.925	35	0.875
Metazoa	Annelida	852	708	0.830986	824	0.967136	819	0.961268	807	0.947183	795	0.933099	784	0.920188	783	0.919014	772	0.906103	839	0.984742	818	0.960094	832	0.976526	823	0.965962	813	0.954225	815	0.956573	814	0.955399	800	0.938967	701	0.82277
Metazoa	Arthropoda	5889	5415	0.919511	5364	0.910851	5488	0.931907	5424	0.921039	5280	0.896587	5255	0.892342	5248	0.891153	5274	0.895568	5661	0.961284	5602	0.951265	5642	0.958057	5507	0.935133	5222	0.886738	5291	0.898455	5287	0.897776	5148	0.874172	5241	0.889964
Metazoa	Brachiopoda	34	32	0.941176	31	0.911765	33	0.970588	33	0.970588	33	0.970588	34	1	34	1	34	1	32	0.941176	34	1	34	1	33	0.970588	31	0.911765	33	0.970588	33	0.970588	33	0.970588	14	0.411765
Metazoa	Bryozoa	90	39	0.433333	81	0.9	85	0.944444	85	0.944444	84	0.933333	84	0.933333	84	0.933333	40	0.444444	85	0.944444	89	0.988889	86	0.955556	71	0.788889	86	0.955556	85	0.944444	84	0.933333	85	0.944444	77	0.855556
Metazoa	Cephalochordata	4	3	0.75	4	1	4	1	4	1	4	1	4	1	4	1	4	1	3	0.75	3	0.75	3	0.75	3	0.75	3	0.75	3	0.75	3	0.75	4	1	4	1
Metazoa	Chaetognatha	19	17	0.894737	18	0.947368	17	0.894737	18	0.947368	18	0.947368	18	0.947368	18	0.947368	18	0.947368	16	0.842105	18	0.947368	19	1	16	0.842105	18	0.947368	19	1	19	1	17	0.894737	15	0.789474
Metazoa	Cnidaria	384	364	0.947917	366	0.953125	345	0.898438	350	0.911458	313	0.815104	366	0.953125	366	0.953125	372	0.96875	373	0.971354	371	0.966146	369	0.960938	367	0.955729	354	0.921875	356	0.927083	355	0.924479	340	0.885417	370	0.963542
Metazoa	Craniata	348	240	0.689655	275	0.79023	250	0.718391	255	0.732759	253	0.727011	259	0.744253	259	0.744253	305	0.876437	276	0.793103	278	0.798851	263	0.755747	276	0.793103	207	0.594828	202	0.58046	202	0.58046	247	0.70977	285	0.818966
Metazoa	Ctenophora	11	1	0.0909091	9	0.818182	9	0.818182	10	0.909091	10	0.909091	11	1	10	0.909091	10	0.909091	11	1	10	0.909091	11	1	10	0.909091	9	0.818182	8	0.727273	8	0.727273	9	0.818182	10	0.909091
Metazoa	Echinodermata	73	67	0.917808	73	1	59	0.808219	58	0.794521	58	0.794521	70	0.958904	70	0.958904	65	0.890411	71	0.972603	71	0.972603	73	1	73	1	69	0.945205	70	0.958904	70	0.958904	59	0.808219	71	0.972603
Metazoa	Entoprocta	12	10	0.833333	11	0.916667	11	0.916667	1	0.0833333	1	0.0833333	12	1	12	1	12	1	12	1	12	1	12	1	11	0.916667	11	0.916667	11	0.916667	11	0.916667	10	0.833333	12	1
Metazoa	Gastrotricha	57	54	0.947368	54	0.947368	55	0.964912	53	0.929825	51	0.894737	52	0.912281	52	0.912281	57	1	55	0.964912	54	0.947368	55	0.964912	26	0.45614	51	0.894737	52	0.912281	53	0.929825	52	0.912281	55	0.964912
Metazoa	Gnathostomulida	21	20	0.952381	21	1	18	0.857143	17	0.809524	17	0.809524	9	0.428571	9	0.428571	18	0.857143	20	0.952381	20	0.952381	20	0.952381	21	1	21	1	21	1	21	1	17	0.809524	21	1
Metazoa	Hemichordata	16	16	1	16	1	15	0.9375	15	0.9375	15	0.9375	15	0.9375	15	0.9375	16	1	16	1	16	1	16	1	16	1	15	0.9375	14	0.875	14	0.875	15	0.9375	15	0.9375
Metazoa	Kinorhyncha	8	8	1	8	1	8	1	8	1	8	1	8	1	8	1	8	1	8	1	8	1	7	0.875	6	0.75	5	0.625	6	0.75	6	0.75	8	1	5	0.625
Metazoa	Mesozoa	5	3	0.6	5	1	2	0.4	2	0.4	2	0.4	2	0.4	2	0.4	2	0.4	4	0.8	2	0.4	4	0.8	2	0.4	5	1	5	1	5	1	2	0.4	4	0.8
Metazoa	Micrognathozoa	2	2	1	2	1	2	1	2	1	2	1	2	1	2	1	2	1	2	1	2	1	2	1	2	1	2	1	2	1	2	1	2	1	2	1
Metazoa	Mollusca	688	527	0.765988	674	0.979651	670	0.973837	670	0.973837	599	0.87064	609	0.885174	609	0.885174	569	0.827035	650	0.944767	655	0.952035	665	0.96657	663	0.963663	662	0.962209	669	0.972384	664	0.965116	667	0.969477	373	0.542151
Metazoa	Myxozoa	321	283	0.88162	206	0.641745	307	0.956386	289	0.900312	282	0.878505	296	0.922118	290	0.903427	253	0.788162	299	0.931464	290	0.903427	308	0.959502	238	0.741433	82	0.255452	186	0.579439	186	0.579439	294	0.915888	214	0.666667
Metazoa	Myzostomida	18	18	1	17	0.944444	17	0.944444	17	0.944444	17	0.944444	17	0.944444	17	0.944444	4	0.222222	16	0.888889	0	0	18	1	18	1	17	0.944444	16	0.888889	16	0.888889	17	0.944444	0	0
Metazoa	Nematoda	1045	632	0.604785	995	0.952153	1001	0.957895	961	0.919617	445	0.425837	946	0.905263	946	0.905263	807	0.772249	1005	0.961722	1009	0.96555	1009	0.96555	985	0.942584	909	0.869856	945	0.904306	930	0.889952	973	0.9311	944	0.903349
Metazoa	Nematomorpha	11	10	0.909091	11	1	10	0.909091	10	0.909091	10	0.909091	11	1	11	1	9	0.818182	10	0.909091	10	0.909091	10	0.909091	11	1	6	0.545455	11	1	11	1	10	0.909091	10	0.909091
Metazoa	Nemertea	96	91	0.947917	91	0.947917	88	0.916667	87	0.90625	87	0.90625	89	0.927083	89	0.927083	79	0.822917	93	0.96875	92	0.958333	86	0.895833	92	0.958333	84	0.875	83	0.864583	83	0.864583	86	0.895833	21	0.21875
Metazoa	Onychophora	7	6	0.857143	7	1	7	1	7	1	0	0	7	1	7	1	6	0.857143	6	0.857143	4	0.571429	3	0.428571	3	0.428571	3	0.428571	3	0.428571	3	0.428571	7	1	7	1
Metazoa	Placozoa	2	2	1	2	1	2	1	2	1	2	1	2	1	2	1	2	1	2	1	2	1	2	1	2	1	2	1	2	1	1	0.5	2	1	2	1
Metazoa	Platyhelminthes	953	807	0.8468	903	0.947534	884	0.927597	783	0.821616	779	0.817419	851	0.89297	851	0.89297	490	0.514166	923	0.96852	913	0.958027	916	0.961175	910	0.954879	889	0.932844	883	0.926548	876	0.919203	227	0.238195	289	0.303253
Metazoa	Porifera	142	136	0.957746	141	0.992958	137	0.964789	138	0.971831	138	0.971831	132	0.929577	132	0.929577	133	0.93662	136	0.957746	133	0.93662	139	0.978873	135	0.950704	137	0.964789	136	0.957746	136	0.957746	137	0.964789	135	0.950704
Metazoa	Priapulida	5	5	1	5	1	5	1	4	0.8	4	0.8	5	1	5	1	5	1	5	1	5	1	4	0.8	4	0.8	4	0.8	4	0.8	4	0.8	5	1	5	1
Metazoa	Rotifera	47	33	0.702128	39	0.829787	39	0.829787	40	0.851064	40	0.851064	44	0.93617	44	0.93617	45	0.957447	32	0.680851	45	0.957447	34	0.723404	45	0.957447	33	0.702128	45	0.957447	44	0.93617	38	0.808511	43	0.914894
Metazoa	Tardigrada	80	74	0.925	75	0.9375	75	0.9375	75	0.9375	75	0.9375	76	0.95	76	0.95	78	0.975	79	0.9875	79	0.9875	76	0.95	77	0.9625	79	0.9875	78	0.975	77	0.9625	74	0.925	75	0.9375
Metazoa	Urochordata	88	75	0.852273	85	0.965909	84	0.954545	84	0.954545	81	0.920455	44	0.5	44	0.5	73	0.829545	77	0.875	75	0.852273	78	0.886364	79	0.897727	76	0.863636	73	0.829545	73	0.829545	84	0.954545	1	0.0113636
SAR	Alveolata	3946	2959	0.749873	3476	0.880892	3542	0.897618	3602	0.912823	3582	0.907755	3425	0.867968	3422	0.867207	3414	0.86518	3693	0.935884	3620	0.917385	3614	0.915864	3574	0.905727	3190	0.808414	3350	0.848961	3243	0.821845	3455	0.87557	3013	0.763558
SAR	Rhizaria	1150	779	0.677391	911	0.792174	931	0.809565	925	0.804348	912	0.793043	1007	0.875652	1004	0.873043	852	0.74087	1073	0.933043	998	0.867826	988	0.85913	945	0.821739	876	0.761739	916	0.796522	895	0.778261	748	0.650435	959	0.833913
SAR	Stramenopiles	2203	1667	0.756695	1945	0.882887	1960	0.889696	2096	0.95143	2061	0.935542	2046	0.928734	2037	0.924648	2030	0.921471	2111	0.958239	2111	0.958239	2105	0.955515	2060	0.935089	1964	0.891512	1963	0.891058	1930	0.876078	1943	0.881979	2030	0.921471
